# Supplementary material for: Mast seeding is stronger in taller plants
Source: Front Plant Sci. 2024 Jul 9;15:1382824. doi: 10.3389/fpls.2024.1382824 (PMC11264343; doi:10.3389/fpls.2024.1382824)
Supplement: Supplementary file 1 [file DataSheet_1.csv]

species	d	Plantheight	LeafN	AG	Lifeform	pollinationvector	AG2	Lifeform2	pollinationvector2	label
Acacia_aneura	1.288213087	5.521946279	17.32600424	Angiosperm	NonTree	Generalinsect	1	0	1	Acacia_aneura
Acer_platanoides	0.123640013	21.92566202	19.41733253	Angiosperm	Tree	Generalinsect	1	1	1	Acer_platanoides
Aextoxicon_punctatum	0.707936077	24.63153277	10.08419578	Angiosperm	Tree	Generalinsect	1	1	1	Aextoxicon_punctatum
Amomyrtus_luma	0.780923537	18.07113197	10.1	Angiosperm	Tree	Generalinsect	1	1	1	Amomyrtus_luma
Anacardium_excelsum	0.811278872	37.37841981	16.55722746	Angiosperm	Tree	Generalinsect	1	1	1	Anacardium_excelsum
Annona_spraguei	1.262154613	20.01961538	23.6529068	Angiosperm	Tree	Generalinsect	1	1	1	Annona_spraguei
Araucaria_angustifolia	0.824566489	38.06754096	15.07793726	Gymnosperm	Tree	Generalinsect	0	1	1	Araucaria_angustifolia
Araucaria_araucana	1.288791045	50	5.8	Gymnosperm	Tree	Generalinsect	0	1	1	Araucaria_araucana
Arbutus_unedo	0.430244549	4.479085749	13.4702585	Angiosperm	Tree	Generalinsect	1	1	1	Arbutus_unedo
Astrocaryum_mexicanum	0.318727493	8	16.69499925	Angiosperm	Tree	Generalinsect	1	1	1	Astrocaryum_mexicanum
Beilschmiedia_pendula	2.563073329	25.80204872	17.48662048	Angiosperm	Tree	Generalinsect	1	1	1	Beilschmiedia_pendula
Carapa_guianensis	0.43489474	42.5	16.91510369	Angiosperm	Tree	Generalinsect	1	1	1	Carapa_guianensis
Casearia_arborea	0.963365522	18.67725018	22.74564157	Angiosperm	Tree	Generalinsect	1	1	1	Casearia_arborea
Chrysophyllum_cainito	2.418182921	35.04289086	16.12369685	Angiosperm	Tree	Generalinsect	1	1	1	Chrysophyllum_cainito
Cordia_alliodora	0.612668621	28.42871528	27.65039889	Angiosperm	Tree	Generalinsect	1	1	1	Cordia_alliodora
Cordia_bicolor	0.602482302	26.25189517	21.36185106	Angiosperm	Tree	Generalinsect	1	1	1	Cordia_bicolor
Cordia_lasiocalyx	0.366049161	16.9483834	24.03	Angiosperm	Tree	Generalinsect	1	1	1	Cordia_lasiocalyx
Cornus_mas	0.518704163	4.158667033	12.8	Angiosperm	NonTree	Generalinsect	1	0	1	Cornus_mas
Cornus_sanguinea	0.825685098	2.301963191	22.55417809	Angiosperm	NonTree	Generalinsect	1	0	1	Cornus_sanguinea
Daphne_gnidium	0.302872052	1.28611269	22.39435197	Angiosperm	NonTree	Generalinsect	1	0	1	Daphne_gnidium
Dendropanax_arboreus	0.880652678	15.2721255	14.99156098	Angiosperm	Tree	Generalinsect	1	1	1	Dendropanax_arboreus
Desmopsis_panamensis	0.766745185	11.89014298	22.1	Angiosperm	Tree	Generalinsect	1	1	1	Desmopsis_panamensis
Drimys_winteri	2.467361554	14.7758419	8.990680452	Angiosperm	Tree	Generalinsect	1	1	1	Drimys_winteri
Eucalyptus_obliqua	1.188024718	25	10.54156765	Angiosperm	Tree	Generalinsect	1	1	1	Eucalyptus_obliqua
Eucryphia_cordifolia	0.647056513	22.45767381	9.252130018	Angiosperm	Tree	Generalinsect	1	1	1	Eucryphia_cordifolia
Faramea_occidentalis	2.486133932	12.69312181	19.48374343	Angiosperm	Tree	Generalinsect	1	1	1	Faramea_occidentalis
Gevuina_avellana	0.104932152	20.31824256	8	Angiosperm	Tree	Generalinsect	1	1	1	Gevuina_avellana
Guarea_guidonia	1.974078521	25.36911351	24.48614746	Angiosperm	Tree	Generalinsect	1	1	1	Guarea_guidonia
Guatteria_dumetorum	0.663391232	37.06043713	18.86037369	Angiosperm	Tree	Generalinsect	1	1	1	Guatteria_dumetorum
Hampea_appendiculata	0.827917845	21.39251505	27.77473852	Angiosperm	Tree	Generalinsect	1	1	1	Hampea_appendiculata
Hasseltia_floribunda	0.571411254	17.60388226	25.91558193	Angiosperm	Tree	Generalinsect	1	1	1	Hasseltia_floribunda
Hirtella_triandra	1.154721727	17.02523067	17.36452355	Angiosperm	Tree	Generalinsect	1	1	1	Hirtella_triandra
Hybanthus_prunifolius	0.984682942	3.5	19.84720336	Angiosperm	NonTree	Generalinsect	1	0	1	Hybanthus_prunifolius
Hymenaea_courbaril	1.907409647	32.20211754	20.16333306	Angiosperm	Tree	Generalinsect	1	1	1	Hymenaea_courbaril
Ilex_aquifolium	1.428753741	6.343767334	14.9678963	Angiosperm	NonTree	Generalinsect	1	0	1	Ilex_aquifolium
Jacaranda_copaia	4.203625781	37.76782611	26.92200626	Angiosperm	Tree	Generalinsect	1	1	1	Jacaranda_copaia
Laureliopsis_philippiana	1.275772755	29.94725845	15.03994681	Angiosperm	Tree	Generalinsect	1	1	1	Laureliopsis_philippiana
Luehea_seemannii	0.922382103	32.86336156	20.25604216	Angiosperm	Tree	Generalinsect	1	1	1	Luehea_seemannii
Mouriri_myrtilloides	0.70974634	3	17.56	Angiosperm	NonTree	Generalinsect	1	0	1	Mouriri_myrtilloides
Notholithocarpus_densiflorus	0.815929529	26.66	10.6	Angiosperm	Tree	Generalinsect	1	1	1	Notholithocarpus_densiflorus
Oenocarpus_mapora	0.65936854	16.07645698	18.06786199	Angiosperm	Tree	Generalinsect	1	1	1	Oenocarpus_mapora
Phellodendron_amurense	0.174953361	18.39841298	24.22	Angiosperm	Tree	Generalinsect	1	1	1	Phellodendron_amurense
Phillyrea_latifolia	1.516749018	7.829735282	15.47760254	Angiosperm	Tree	Generalinsect	1	1	1	Phillyrea_latifolia
Pistacia_lentiscus	1.611366663	2.242517077	12.72999744	Angiosperm	NonTree	Generalinsect	1	0	1	Pistacia_lentiscus
Pouteria_reticulata	2.173916025	26.40457314	25.2014602	Angiosperm	Tree	Generalinsect	1	1	1	Pouteria_reticulata
Prioria_copaifera	0.826054212	38.14564195	20.81922189	Angiosperm	Tree	Generalinsect	1	1	1	Prioria_copaifera
Protium_tenuifolium	1.62125648	22.81046781	17.1096211	Angiosperm	Tree	Generalinsect	1	1	1	Protium_tenuifolium
Prunus_serotina	1.702021027	13.31316445	25.29629083	Angiosperm	Tree	Generalinsect	1	1	1	Prunus_serotina
Psychotria_furcata	0.89705799	1.5	21	Angiosperm	NonTree	Generalinsect	1	0	1	Psychotria_furcata
Psychotria_horizontalis	0.514693365	2.25	12.91869006	Angiosperm	NonTree	Generalinsect	1	0	1	Psychotria_horizontalis
Quercus_suber	1.28491323	18.61209718	15.75397292	Angiosperm	Tree	Generalinsect	1	1	1	Quercus_suber
Randia_armata	1.215055133	13.34581595	29.92657026	Angiosperm	Tree	Generalinsect	1	1	1	Randia_armata
Rinorea_sylvatica	1.550433409	8.75769947	35.57575773	Angiosperm	NonTree	Generalinsect	1	0	1	Rinorea_sylvatica
Rosa_canina	0.457178742	1.955816957	24.26564153	Angiosperm	NonTree	Generalinsect	1	0	1	Rosa_canina
Rosa_multiflora	0.68410728	1.511209391	30.80853749	Angiosperm	NonTree	Generalinsect	1	0	1	Rosa_multiflora
Rubus_chamaemorus	0.558891296	0.103487298	21.87553983	Angiosperm	NonTree	Generalinsect	1	0	1	Rubus_chamaemorus
Rubus_ulmifolius	0.534930828	1.351734476	27.67662104	Angiosperm	NonTree	Generalinsect	1	0	1	Rubus_ulmifolius
Salix_myrsinifolia	0.824327284	2.099018029	17.91814686	Angiosperm	NonTree	Generalinsect	1	0	1	Salix_myrsinifolia
Schefflera_morototoni	1.015768737	27.56727953	17.41967153	Angiosperm	Tree	Generalinsect	1	1	1	Schefflera_morototoni
Simarouba_amara	1.684481728	18.58325543	15.40879286	Angiosperm	Tree	Generalinsect	1	1	1	Simarouba_amara
Smilax_aspera	0.665592654	1.214789	13.12326179	Angiosperm	NonTree	Generalinsect	1	0	1	Smilax_aspera
Sorbus_americana	0.773381726	8.024172545	29.40000694	Angiosperm	Tree	Generalinsect	1	1	1	Sorbus_americana
Sorbus_aucuparia	1.764498662	13.47529198	21.96885965	Angiosperm	NonTree	Generalinsect	1	0	1	Sorbus_aucuparia
Spondias_mombin	0.763408868	31.04740665	21.52247806	Angiosperm	Tree	Generalinsect	1	1	1	Spondias_mombin
Spondias_radlkoferi	0.84170349	31.12206424	15.78482768	Angiosperm	Tree	Generalinsect	1	1	1	Spondias_radlkoferi
Swietenia_macrophylla	0.914691851	29.58124539	15.6450145	Angiosperm	Tree	Generalinsect	1	1	1	Swietenia_macrophylla
Tabernaemontana_arborea	1.042793663	17.79236975	31.08310315	Angiosperm	Tree	Generalinsect	1	1	1	Tabernaemontana_arborea
Terminalia_oblonga	0.774843162	34.74106922	23.96251474	Angiosperm	Tree	Generalinsect	1	1	1	Terminalia_oblonga
Tetragastris_panamensis	1.360280673	33.11165288	15.37986494	Angiosperm	Tree	Generalinsect	1	1	1	Tetragastris_panamensis
Trattinnickia_aspera	0.729205881	35.17329026	19.9187688	Angiosperm	Tree	Generalinsect	1	1	1	Trattinnickia_aspera
Trichilia_pallida	2.550901531	22.06923607	28.90679305	Angiosperm	Tree	Generalinsect	1	1	1	Trichilia_pallida
Trichilia_tuberculata	1.601843378	31.11623371	22.54257295	Angiosperm	Tree	Generalinsect	1	1	1	Trichilia_tuberculata
Triplaris_cumingiana	2.449856429	24.13937652	27.41	Angiosperm	Tree	Generalinsect	1	1	1	Triplaris_cumingiana
Vaccinium_myrtillus	1.032796416	0.223988528	16.39812025	Angiosperm	NonTree	Generalinsect	1	0	1	Vaccinium_myrtillus
Viburnum_tinus	1.97249418	3.250518234	12.96298934	Angiosperm	NonTree	Generalinsect	1	0	1	Viburnum_tinus
Virola_sebifera	0.675842506	24.76357801	24.01315058	Angiosperm	Tree	Generalinsect	1	1	1	Virola_sebifera
Virola_surinamensis	0.611692541	33.6028074	18.58249714	Angiosperm	Tree	Generalinsect	1	1	1	Virola_surinamensis
Zanthoxylum_ekmanii	1.517746399	33.60198814	27.23300125	Angiosperm	Tree	Generalinsect	1	1	1	Zanthoxylum_ekmanii
Abies_amabilis	2.385603086	45.95737787	9.448975476	Gymnosperm	Tree	Wind	0	1	0	Abies_amabilis
Abies_concolor	2.823813804	43.94573342	13.00345865	Gymnosperm	Tree	Wind	0	1	0	Abies_concolor
Abies_grandis	3.778680313	54.9171867	14.6	Gymnosperm	Tree	Wind	0	1	0	Abies_grandis
Abies_lasiocarpa	2.296498215	26.65503063	13.43892689	Gymnosperm	Tree	Wind	0	1	0	Abies_lasiocarpa
Acer_palmatum	2.167998585	15	22.5	Angiosperm	NonTree	Wind	1	0	0	Acer_palmatum
Acer_saccharum	2.353185023	32.93491878	18.04807035	Angiosperm	Tree	Wind	1	1	0	Acer_saccharum
Alnus_hirsuta	0.687978925	16.12372436	27.27670584	Angiosperm	Tree	Wind	1	1	0	Alnus_hirsuta
Alnus_incana	1.288890783	9.53491529	33.70232216	Angiosperm	NonTree	Wind	1	0	0	Alnus_incana
Alseis_blackiana	5.209446674	31.10634307	31.97802613	Angiosperm	Tree	Wind	1	1	0	Alseis_blackiana
Astronium_graveolens	1.559821815	29.15839376	28.19717928	Angiosperm	Tree	Wind	1	1	0	Astronium_graveolens
Betula_alleghaniensis	2.519549341	29.04358241	20.95187702	Angiosperm	Tree	Wind	1	1	0	Betula_alleghaniensis
Betula_pendula	2.243483221	12.02472958	25.13823231	Angiosperm	Tree	Wind	1	1	0	Betula_pendula
Betula_platyphylla	0.666036635	25.71696387	23.46901281	Angiosperm	Tree	Wind	1	1	0	Betula_platyphylla
Brosimum_alicastrum	1.257975627	35.96936341	23.26711466	Angiosperm	Tree	Wind	1	1	0	Brosimum_alicastrum
Carpinus_betulus	1.444925053	16.71824372	21.13373374	Angiosperm	Tree	Wind	1	1	0	Carpinus_betulus
Carya_glabra	2.410296293	20.83986514	16.98188565	Angiosperm	Tree	Wind	1	1	0	Carya_glabra
Carya_ovata	3.724156963	26.87637098	17.99556038	Angiosperm	Tree	Wind	1	1	0	Carya_ovata
Chamaecyparis_obtusa	0.953293297	50	14.42264837	Gymnosperm	Tree	Wind	0	1	0	Chamaecyparis_obtusa
Cryptomeria_japonica	2.041731033	38.6891744	13.76132198	Gymnosperm	Tree	Wind	0	1	0	Cryptomeria_japonica
Dacrydium_cupressinum	2.041382603	30.83173592	10.74332278	Gymnosperm	Tree	Wind	0	1	0	Dacrydium_cupressinum
Fagus_crenata	2.440054111	30	18.78392973	Angiosperm	Tree	Wind	1	1	0	Fagus_crenata
Fagus_grandifolia	1.778243414	30.02977752	18.83342429	Angiosperm	Tree	Wind	1	1	0	Fagus_grandifolia
Fagus_sylvatica	2.693868516	31.47720679	22.27018334	Angiosperm	Tree	Wind	1	1	0	Fagus_sylvatica
Fitzroya_cupressoides	1.373800034	48.45483852	8.7	Gymnosperm	Tree	Wind	0	1	0	Fitzroya_cupressoides
Fraxinus_excelsior	0.836720804	23.11558894	21.34877418	Angiosperm	Tree	Wind	1	1	0	Fraxinus_excelsior
Fraxinus_mandshurica	0.7557899	28.43966497	21.76264019	Angiosperm	Tree	Wind	1	1	0	Fraxinus_mandshurica
Heisteria_concinna	1.979101559	20.78388799	18.72414431	Angiosperm	Tree	Wind	1	1	0	Heisteria_concinna
Juglans_mandshurica	0.440458638	25	29.59	Angiosperm	Tree	Wind	1	1	0	Juglans_mandshurica
Juniperus_communis	0.927031991	3.041436552	11.44467354	Gymnosperm	NonTree	Wind	0	0	0	Juniperus_communis
Juniperus_oxycedrus	0.690051094	5.642968006	9.6438477	Gymnosperm	NonTree	Wind	0	0	0	Juniperus_oxycedrus
Larix_occidentalis	2.784286029	50.83738162	16.38228862	Gymnosperm	Tree	Wind	0	1	0	Larix_occidentalis
Nothofagus_antarctica	1.501097431	7.921458325	24.16	Angiosperm	Tree	Wind	1	1	0	Nothofagus_antarctica
Nothofagus_fusca	3.237845588	24.38853656	15	Angiosperm	Tree	Wind	1	1	0	Nothofagus_fusca
Nothofagus_menziesii	3.462857476	18.30366053	14.05070474	Angiosperm	Tree	Wind	1	1	0	Nothofagus_menziesii
Nothofagus_nitida	2.171656318	32.63271918	11.6	Angiosperm	Tree	Wind	1	1	0	Nothofagus_nitida
Nothofagus_solandri	3.117037424	9.963332868	11	Angiosperm	Tree	Wind	1	1	0	Nothofagus_solandri
Picea_abies	1.909436984	40.68826549	12.35814443	Gymnosperm	Tree	Wind	0	1	0	Picea_abies
Picea_engelmannii	3.056886188	35.29363732	9.981690298	Gymnosperm	Tree	Wind	0	1	0	Picea_engelmannii
Picea_glauca	2.538584786	25.8348762	10.63662706	Gymnosperm	Tree	Wind	0	1	0	Picea_glauca
Picea_mariana	1.042758014	19.76011127	8.37922413	Gymnosperm	Tree	Wind	0	1	0	Picea_mariana
Picea_sitchensis	0.361496016	55.11326253	11.17514256	Gymnosperm	Tree	Wind	0	1	0	Picea_sitchensis
Pinus_albicaulis	0.4491503	16.69885319	10.35	Gymnosperm	Tree	Wind	0	1	0	Pinus_albicaulis
Pinus_banksiana	0.48874092	22.64289987	12.32887646	Gymnosperm	Tree	Wind	0	1	0	Pinus_banksiana
Pinus_contorta	1.711055507	21.37252117	11.31399704	Gymnosperm	Tree	Wind	0	1	0	Pinus_contorta
Pinus_densiflora	0.475126437	36	13.17232483	Gymnosperm	Tree	Wind	0	1	0	Pinus_densiflora
Pinus_edulis	1.727099549	11.90898967	11.31706509	Gymnosperm	Tree	Wind	0	1	0	Pinus_edulis
Pinus_monticola	2.029833594	63.19708609	14.55555556	Gymnosperm	Tree	Wind	0	1	0	Pinus_monticola
Pinus_palustris	1.020520195	18.76980908	9.323089617	Gymnosperm	Tree	Wind	0	1	0	Pinus_palustris
Pinus_pinea	1.485134339	27.40236641	11.49564985	Gymnosperm	Tree	Wind	0	1	0	Pinus_pinea
Pinus_ponderosa	1.812409496	38.30074011	11.1695215	Gymnosperm	Tree	Wind	0	1	0	Pinus_ponderosa
Pinus_resinosa	1.192024745	19.02789321	11.8117951	Gymnosperm	Tree	Wind	0	1	0	Pinus_resinosa
Pinus_sylvestris	0.886006233	25.86808428	12.86756612	Gymnosperm	Tree	Wind	0	1	0	Pinus_sylvestris
Pinus_taeda	0.870134115	21.22898634	10.46590729	Gymnosperm	Tree	Wind	0	1	0	Pinus_taeda
Pistacia_terebinthus	0.211032547	5.848035476	23.76129963	Angiosperm	NonTree	Wind	1	0	0	Pistacia_terebinthus
Platymiscium_pinnatum	1.664602818	33.2404965	28.65	Angiosperm	Tree	Wind	1	1	0	Platymiscium_pinnatum
Poulsenia_armata	1.802898305	36.403561	17.43906301	Angiosperm	Tree	Wind	1	1	0	Poulsenia_armata
Pseudotsuga_menziesii	3.531406221	65.27951123	11.84097595	Gymnosperm	Tree	Wind	0	1	0	Pseudotsuga_menziesii
Quercus_agrifolia	1.293956601	14.42192873	12.77938644	Angiosperm	NonTree	Wind	1	0	0	Quercus_agrifolia
Quercus_alba	2.01550977	28.27776228	20.47676228	Angiosperm	Tree	Wind	1	1	0	Quercus_alba
Quercus_canariensis	1.605556338	26.49543056	19.72673573	Angiosperm	Tree	Wind	1	1	0	Quercus_canariensis
Quercus_chapmanii	0.952980411	10.61399816	13.9	Angiosperm	Tree	Wind	1	1	0	Quercus_chapmanii
Quercus_chrysolepis	1.772470855	20.12818132	10.4	Angiosperm	NonTree	Wind	1	0	0	Quercus_chrysolepis
Quercus_dentata	0.634790761	25	10.7	Angiosperm	Tree	Wind	1	1	0	Quercus_dentata
Quercus_ilex	3.255741133	9.34	13.98079581	Angiosperm	Tree	Wind	1	1	0	Quercus_ilex
Quercus_kelloggii	1.279688244	29.66562018	17.10363464	Angiosperm	Tree	Wind	1	1	0	Quercus_kelloggii
Quercus_laevis	0.739306425	10.71788872	13.84958011	Angiosperm	Tree	Wind	1	1	0	Quercus_laevis
Quercus_lobata	1.886548	23.29257392	22.20402661	Angiosperm	Tree	Wind	1	1	0	Quercus_lobata
Quercus_mongolica	1.267284426	31.6227766	20.15812491	Angiosperm	Tree	Wind	1	1	0	Quercus_mongolica
Quercus_myrtifolia	0.854748521	2.91295063	10.3	Angiosperm	NonTree	Wind	1	0	0	Quercus_myrtifolia
Quercus_petraea	0.996864672	31.43850033	19.86644781	Angiosperm	Tree	Wind	1	1	0	Quercus_petraea
Quercus_pubescens	2.224269505	15.81273576	17.22551858	Angiosperm	Tree	Wind	1	1	0	Quercus_pubescens
Quercus_rubra	1.428832488	18.2853131	21.00970591	Angiosperm	Tree	Wind	1	1	0	Quercus_rubra
Quercus_stellata	0.323044285	18.27966988	16.32237728	Angiosperm	Tree	Wind	1	1	0	Quercus_stellata
Quercus_turbinella	1.45355486	2.620741394	15.4	Angiosperm	NonTree	Wind	1	0	0	Quercus_turbinella
Quercus_velutina	1.266877962	27.2937075	19.00370584	Angiosperm	Tree	Wind	1	1	0	Quercus_velutina
Saxegothaea_conspicua	2.702742511	19.65513782	9.30967239	Gymnosperm	Tree	Wind	0	1	0	Saxegothaea_conspicua
Sorocea_affinis	1.433907772	12.34426182	24.62976933	Angiosperm	Tree	Wind	1	1	0	Sorocea_affinis
Thuja_plicata	2.715393126	48.29183056	11.83504708	Gymnosperm	Tree	Wind	0	1	0	Thuja_plicata
Tsuga_heterophylla	2.134821072	45.14083248	11.9005052	Gymnosperm	Tree	Wind	0	1	0	Tsuga_heterophylla
Tsuga_mertensiana	3.565465527	38.1	11.97012949	Gymnosperm	Tree	Wind	0	1	0	Tsuga_mertensiana
