# Supplementary material for: Mast seeding is stronger in taller plants
Source: Front Plant Sci. 2024 Jul 9;15:1382824. doi: 10.3389/fpls.2024.1382824 (PMC11264343; doi:10.3389/fpls.2024.1382824)
Supplement: Supplementary file 2 [file DataSheet_2.zip]

Archive with 3 entries (3 files):
- D_20240416.R
- phy_dic.tree
- phy_ori.tree
