# Supplementary material for: Mast seeding is stronger in taller plants
Source: Front Plant Sci. 2024 Jul 9;15:1382824. doi: 10.3389/fpls.2024.1382824 (PMC11264343; doi:10.3389/fpls.2024.1382824)
Supplement: Supplementary file 2 [file DataSheet_2.zip › D_20240416.R]

#library package
library(ggplot2)
library(car)
library(phytools)
library(caper)
library(phyr)
library(ape)
library(phylolm)
library(rr2)

#set path
setwd(dirname(rstudioapi::getActiveDocumentContext()$path))

#read and clean data 
wydata <- read.csv("data.csv", header = TRUE) 
rownames(wydata)=wydata[,1]
row.names(wydata) <- wydata$species

#read tree
phy <- read.tree("phy_ori.tree")


#Fig.2
##Pagel’s lambda_D
ln.d<-log(setNames(wydata$d,rownames(wydata)))
lambda.d<-phylosig(phy,ln.d,method="lambda",test=TRUE)
print(lambda.d)
plot(lambda.d)
###Pagel’s lambda_seed mass
ln.ph<-log(setNames(wydata$Plantheight,rownames(wydata)))
lambda.ph<-phylosig(phy,ln.ph,method="lambda",test=TRUE)
print(lambda.ph)
plot(lambda.ph)
##D value
phy$node.label<-NULL
##AG
D_ag <- comparative.data(phy, wydata, species)
redPhyloDag <- phylo.d(D_ag, binvar=AG)
print(redPhyloDag)
##Lifeform
D_lf <- comparative.data(phy, wydata, species)
redPhyloDlf <- phylo.d(D_lf, binvar=Lifeform)
print(redPhyloDlf)
##pollinationvector
D_pv <- comparative.data(phy, wydata, species)
redPhyloDpv <- phylo.d(D_pv, binvar=pollinationvector)
print(redPhyloDpv)


#Fig.3
##t-test
df_d.ag <- t.test(d~AG, data = wydata, var.equal = TRUE)
df_d.ag

df_d.lf <- t.test(d~Lifeform, data = wydata, var.equal = FALSE)
df_d.lf

df_d.pv <- t.test(d~pollinationvector, data = wydata, var.equal = FALSE)
df_d.pv

df_ph.ag <- t.test(Plantheight~AG, data = wydata, var.equal = FALSE)
df_ph.ag

df_ph.lf <- t.test(Plantheight~Lifeform, data = wydata, var.equal = FALSE)
df_ph.lf

df_ph.pv <- t.test(Plantheight~pollinationvector, data = wydata, var.equal = TRUE)
df_ph.pv


#Fig.4
#Fig.4a
##D
wydata$d <- (wydata$d - mean(wydata$d)) / sd(wydata$d)
mean(wydata$d)
sd(wydata$d)
##Plant height
wydata$Plantheight <- (wydata$Plantheight - mean(wydata$Plantheight)) / sd(wydata$Plantheight)
mean(wydata$Plantheight)
sd(wydata$Plantheight) 
##PGLMM
fitpglmm_Dph <- pglmm(d ~ Plantheight + (1|species__), data = wydata,cov_ranef = list(species = phy), family = "gaussian", REML = F)
summary(fitpglmm_Dph)

#Fig.4b
plantheight <- wydata$Plantheight
d <- wydata$d
names(d) <- wydata$species
X <- data.frame(plantheight,d)
phylomorphospace(phy,X[,c(1,2)],xlab="plant height",ylab="D", label = "off", fsize=0.1)
### pearson phylogenetic correlations
match(phy$tip.label, rownames(X)) -> match
X[,][match,] -> X
obj<-phyl.vcv(as.matrix(X[,c(1,2)]),vcv(phy),1) 
## correlation 
r.xy<-cov2cor(obj$R)["plantheight","d"]
## t-statistic & P-value
t.xy<-r.xy*sqrt((Ntip(phy)-2)/(1-r.xy^2))
P.xy<-2*pt(abs(t.xy),df=Ntip(phy)-2,lower.tail=F)
r.xy # Pearson correlation
P.xy # P-value


#Fig.5
##clean data
rownames(wydata)=wydata[,1]
row.names(wydata) <- wydata$species
#read dichotomies tree
phy_fruit <- read.tree("phy_dic.tree")
tree <- phy_fruit
is.binary(tree)
##Check
setdiff(tree$tip.label, wydata$species)
setdiff(wydata$species ,tree$tip.label)
str(wydata)
##correlation
cor(wydata[,c("d",	"Plantheight",	"AG2",	"Lifeform2",	"pollinationvector2")], method="spearman")
##phyloglm model for all factors
z_ph.ag.lf.pv.phy <- phylolm(d ~ 1 + Plantheight + AG2+Lifeform2+pollinationvector2 , model = c("lambda"), data = wydata, phy = tree)
summary(z_ph.ag.lf.pv.phy)
##phyloglm model remove Plantheight
z_ag.lf.pv.phy <- phylolm(d ~ 1 + AG2+Lifeform2+pollinationvector2 , model = c("lambda"), data = wydata, phy = tree)
summary(z_ag.lf.pv.phy)
##phyloglm model remove AG
z_ph.lf.pv.phy <- phylolm(d ~ 1 + Plantheight +Lifeform2+pollinationvector2 , model = c("lambda"), data = wydata, phy = tree)
summary(z_ph.lf.pv.phy)
##phyloglm model remove Lifeform
z_ph.ag.pv.phy <- phylolm(d ~ 1 + Plantheight + AG2+pollinationvector2 , model = c("lambda"), data = wydata, phy = tree)
summary(z_ph.ag.pv.phy)
##phyloglm model remove pollinationvector
z_ph.ag.lf.phy <- phylolm(d ~ 1 + Plantheight + AG2+Lifeform2 , model = c("lambda"), data = wydata, phy = tree)
summary(z_ph.ag.lf.phy)
##lm model remove phy
z_ph.ag.lf.pv <- lm(d ~ 1 + Plantheight + AG2+Lifeform2+pollinationvector2 , data = wydata)
summary(z_ph.ag.lf.pv)
##only Intercept
z1 <- lm(d ~ 1, data = wydata)
summary(z1)

ALL <- R2_lik(z_ph.ag.lf.pv.phy, z1);ALL 
Plantheight <- R2_lik(z_ph.ag.lf.pv.phy, z_ag.lf.pv.phy); Plantheight 
AG <- R2_lik(z_ph.ag.lf.pv.phy, z_ph.lf.pv.phy); AG 
Lifeform <- R2_lik(z_ph.ag.lf.pv.phy, z_ph.ag.pv.phy); Lifeform 
pollinationvector <- R2_lik(z_ph.ag.lf.pv.phy, z_ph.ag.lf.phy); pollinationvector
PHY <- R2_lik(z_ph.ag.lf.pv.phy, z_ph.ag.lf.pv);PHY

Partial.R2.lik <- rbind(ALL, Plantheight, AG, Lifeform, pollinationvector, PHY); Partial.R2.lik
R2.lik_100 <- Partial.R2.lik*100; R2.lik_100 
R2.lik_100 <- round(R2.lik_100, 2); R2.lik_100 
data_effect <- data.frame(Partial.R2.lik, R2.lik_100)
data_effect

##Partial contribution of on each factor 
##All factors
z <- z_ph.ag.lf.pv.phy
z0 <- z1
df <- 5
w <- c(R2_lik(z,z0), logLik(z)[[1]] - logLik(z0)[[1]], pchisq(2*(logLik(z)[[1]] - logLik(z0)[[1]]), df=df, lower.tail=F))
w
##Plantheight
z <- z_ph.ag.lf.pv.phy 
z0 <- z_ag.lf.pv.phy
df <- 1
w <- rbind(w,c(R2_lik(z,z0), logLik(z)[[1]] - logLik(z0)[[1]], pchisq(2*(logLik(z)[[1]] - logLik(z0)[[1]]), df=df, lower.tail=F)))
w
##AG
z <- z_ph.ag.lf.pv.phy
z0 <- z_ph.lf.pv.phy
df <- 1
w <- rbind(w,c(R2_lik(z,z0), logLik(z)[[1]] - logLik(z0)[[1]], pchisq(2*(logLik(z)[[1]] - logLik(z0)[[1]]), df=df, lower.tail=F)))
w
##Lifeform
z <- z_ph.ag.lf.pv.phy
z0 <- z_ph.ag.pv.phy
df <- 1
w <- rbind(w,c(R2_lik(z,z0), logLik(z)[[1]] - logLik(z0)[[1]], pchisq(2*(logLik(z)[[1]] - logLik(z0)[[1]]), df=df, lower.tail=F)))
w
##pollinationvector
z <- z_ph.ag.lf.pv.phy 
z0 <- z_ph.ag.lf.phy
df <- 1
w <- rbind(w,c(R2_lik(z,z0), logLik(z)[[1]] - logLik(z0)[[1]], pchisq(2*(logLik(z)[[1]] - logLik(z0)[[1]]), df=df, lower.tail=F)))
w
##PHY
z <- z_ph.ag.lf.pv.phy
z0 <- z_ph.ag.lf.pv
df <- 1
w <- rbind(w,c(R2_lik(z,z0), logLik(z)[[1]] - logLik(z0)[[1]], pchisq(2*(logLik(z)[[1]] - logLik(z0)[[1]]), df=df, lower.tail=F)))
w

Variable <- c("All factors","Plantheight","AG", "Lifeform", "pollinationvector", "PHY")
ww <- data.frame(w, Variable)
ww
