# Supplementary material for: Mast seeding is stronger in taller plants
Source: Front Plant Sci. 2024 Jul 9;15:1382824. doi: 10.3389/fpls.2024.1382824 (PMC11264343; doi:10.3389/fpls.2024.1382824)
Supplement: Supplementary file 2 [file DataSheet_2.zip › phy_ori.tree]

(((((((((((((Schefflera_morototoni:12.390879,Dendropanax_arboreus:12.390879):73.249776,Viburnum_tinus:85.640655)mrcaott1673ott2128:17.052186,Ilex_aquifolium:102.692841)campanulids:4.04857,(((Jacaranda_copaia:71.020608,(Phillyrea_latifolia:17.739301,(Fraxinus_mandshurica:8.054448,Fraxinus_excelsior:8.054449):9.684852):53.281308):17.227168,((Cordia_lasiocalyx:6.485818,Cordia_bicolor:6.485818):16.780618,Cordia_alliodora:23.266436):64.981341)mrcaott248ott2108:1.503291,((((Psychotria_furcata:8.484115,Psychotria_horizontalis:8.484116):15.771414,Faramea_occidentalis:24.25553):25.493979,(Randia_armata:23.867312,Alseis_blackiana:23.867311):25.882197):17.978354,Tabernaemontana_arborea:67.727863)Gentianales.rn.d8s.tre:22.023205)mrcaott248ott1191:16.990343)mrcaott248ott320:5.599318,((Vaccinium_myrtillus:46.143516,Arbutus_unedo:46.143516):48.739777,(Pouteria_reticulata:8.634888,Chrysophyllum_cainito:8.634888):86.248405):17.457436)mrcaott248ott650:2.225571,(Cornus_sanguinea:47.710427,Cornus_mas:47.710427):66.855873)mrcaott248ott27233:5.307934,(Triplaris_cumingiana:117.913224,Aextoxicon_punctatum:117.913224)mrcaott557ott67236:1.96101)mrcaott248ott557:1.510431,Heisteria_concinna:121.384665)mrcaott248ott19688:2.349572,(((((Platymiscium_pinnatum:77.963187,Acacia_aneura:77.963187):6.800151,(Hymenaea_courbaril:32.13747,Prioria_copaifera:32.13747):52.625868):27.937858,(((((Rosa_canina:62.06641,Rosa_multiflora:62.06641):22.936378,(Rubus_ulmifolius:70.400226,Rubus_chamaemorus:70.400226):14.602562):9.558392,((Sorbus_aucuparia:6.543783,Sorbus_americana:6.543783):44.189485,Prunus_serotina:50.733268):43.827912):4.400616,((Poulsenia_armata:40.02656,Brosimum_alicastrum:40.02656):2.437337,Sorocea_affinis:42.463897):56.497899)Rosales.rn.d8s.tre:12.186212,(((((Carpinus_betulus:64.858898,((Betula_platyphylla:21.478677,Betula_pendula:21.478677):18.169221,Betula_alleghaniensis:39.647898):25.211):3.416551,(Alnus_hirsuta:15.974943,Alnus_incana:15.974943):52.300506):22.373581,(Juglans_mandshurica:26.542509,(Carya_glabra:1.018474,Carya_ovata:1.018474):25.524035):64.106521):7.230533,(Notholithocarpus_densiflorus:40.231407,(Quercus_pubescens:11.776698,Quercus_ilex:11.776698,Quercus_mongolica:11.776698,((((((Quercus_chapmanii:2.219811,Quercus_alba:2.219811):0.846041,Quercus_stellata:3.065852):0.508039,(Quercus_turbinella:2.961339,Quercus_lobata:2.961339):0.612552):0.809232,(Quercus_kelloggii:1.942469,Quercus_agrifolia:1.942469):2.440654):2.860078,((Quercus_canariensis:4.745634,Quercus_petraea:4.745634):0.424375,Quercus_dentata:5.170009):2.073192):1.433819,Quercus_suber:8.67702):3.099679,(((Quercus_laevis:3.39508,Quercus_myrtifolia:3.39508):1.296246,(Quercus_rubra:4.435991,Quercus_velutina:4.435991):0.255335):5.007521,Quercus_chrysolepis:9.698847):2.077852):28.454709,(Fagus_sylvatica:3.275417,Fagus_grandifolia:3.275417,Fagus_crenata:3.275418):36.95599):57.648155):4.939978,(Nothofagus_menziesii:20.15376,Nothofagus_fusca:20.15376,Nothofagus_solandri:20.15376,(Nothofagus_nitida:5.464036,Nothofagus_antarctica:5.464036):14.689725):82.66578)Fagales.rn.d8s.tre:8.328467)mrcaott371ott2511:1.553188)mrcaott371ott579:3.084369,(((((Salix_myrsinifolia:46.049138,Hasseltia_floribunda:46.049138):16.558183,Casearia_arborea:62.60732):31.754734,(Rinorea_sylvatica:43.970338,Hybanthus_prunifolius:43.970338):50.391717):4.768478,Hirtella_triandra:99.130533):12.295894,Eucryphia_cordifolia:111.426427)mrcaott2ott345:4.359138)mrcaott2ott371:2.793039,((((Hampea_appendiculata:38.361134,Luehea_seemannii:38.361134):31.756952,Daphne_gnidium:70.118085):34.139973,((((Zanthoxylum_ekmanii:38.35109,Phellodendron_amurense:38.351091):30.928635,(((Guarea_guidonia:33.475736,(Trichilia_tuberculata:26.759655,Trichilia_pallida:26.759656):6.71608):17.158197,(Carapa_guianensis:22.478778,Swietenia_macrophylla:22.478778):28.155155):16.255865,Simarouba_amara:66.889798):2.389928):9.868676,((Acer_palmatum:11.749799,Acer_platanoides:11.749799):0.716653,Acer_saccharum:12.466452):66.68195):0.769939,((Trattinnickia_aspera:28.059961,(Protium_tenuifolium:7.842846,Tetragastris_panamensis:7.842847):20.217115):23.499212,((((Pistacia_terebinthus:11.888195,Pistacia_lentiscus:11.888195):9.611091,Astronium_graveolens:21.499286):3.532693,Anacardium_excelsum:25.031979):18.802658,(Spondias_radlkoferi:3.615955,Spondias_mombin:3.615955):40.218682):7.724537):28.359167):24.339718)mrcaott96ott378:12.735137,((Mouriri_myrtilloides:92.264398,(Eucalyptus_obliqua:36.373487,Amomyrtus_luma:36.373487):55.890912):4.374925,Terminalia_oblonga:96.639323)Myrtales.rn.d8s.tre:20.353872)mrcaott96ott607:1.585408)mrcaott2ott96:5.155633)Pentapetalae:6.590294,Gevuina_avellana:130.324531)mrcaott2ott969:5.433534,((Oenocarpus_mapora:20.7503029,Astrocaryum_mexicanum:20.7503039):96.1265031,Smilax_aspera:116.876807)mrcaott121ott1439:18.881258)mrcaott2ott121:0.154122,(((((Annona_spraguei:47.967037,Guatteria_dumetorum:47.967037):7.529462,Desmopsis_panamensis:55.496499):54.091941,(Virola_surinamensis:24.335012,Virola_sebifera:24.335012):85.253428)Magnoliales.rn.d8s.tre:18.112747,(Beilschmiedia_pendula:107.904613,Laureliopsis_philippiana:107.904612):19.796574)mrcaott890ott9684:4.692694,Drimys_winteri:132.393881)Magnoliidae:3.518306)Mesangiospermae:189.137841,((((Dacrydium_cupressinum:40.995142,Saxegothaea_conspicua:40.995142):44.291602,(Araucaria_angustifolia:6.304564,Araucaria_araucana:6.304564):78.98218):14.065634,(((((Juniperus_oxycedrus:3.777148,Juniperus_communis:3.777148):24.016491,Chamaecyparis_obtusa:27.793639):1.263683,Thuja_plicata:29.057322):6.248608,Fitzroya_cupressoides:35.30593):5.412293,Cryptomeria_japonica:40.718223):58.634155):27.47038,((((((((Pinus_taeda:1.398595,Pinus_palustris:1.398595):3.506397,(Pinus_contorta:2.777261,Pinus_banksiana:2.777261):2.127731):0.557233,Pinus_ponderosa:5.462225):5.428173,(((Pinus_sylvestris:5.577399,Pinus_resinosa:5.577399):0.637398,Pinus_densiflora:6.214797):2.970922,Pinus_pinea:9.185719):1.704679):9.968468,((Pinus_monticola:2.959237,Pinus_albicaulis:2.959237):10.621279,Pinus_edulis:13.580516):7.27835):14.157556,(((Picea_abies:1.673656,Picea_sitchensis:1.673656):3.334893,Picea_mariana:5.008549):0.150551,(Picea_engelmannii:1.271296,Picea_glauca:1.271296):3.887804):29.857322):3.781157,(Larix_occidentalis:15.528397,Pseudotsuga_menziesii:15.528397):23.269182):2.897999,((Abies_lasiocarpa:4.548574,((Abies_grandis:1.585419,Abies_concolor:1.585419):1.233884,Abies_amabilis:2.819303):1.729271):19.733471,(Tsuga_heterophylla:5.243011,Tsuga_mertensiana:5.243011):19.039034):17.413533):85.12718):198.22727)Spermatophyta;
